# Supplementary material for: Etiologic characteristics revealed by mNGS-mediated ultra-early and early microbiological identification in airway secretions from lung transplant recipients
Source: Front Immunol. 2023 Sep 21;14:1271919. doi: 10.3389/fimmu.2023.1271919 (PMC10551139; doi:10.3389/fimmu.2023.1271919)
Supplement: Supplementary file 1 [file DataSheet_1.xlsx]

## Sheet: Supplementary Table 1
No. of patients	Sex	Age	mNGS									Microbial culture		Within one month after the operation
			Types of sample	Results	Raw reads	Clean reads	Clean reads/raw reads	Unmapped reads	Unmapped%	Putative pathogens	Relative abundance	Types of sample	Results	Infected （time of infection）or not	Causative agents
1	Male	67	BALF	Positive	36071637	33629304	0.932292	2101794	0.0625	S. aureus	0.000315	BALF	Postive	3rd	S. aureus
2	Male	62	BALF	Positive	9620279	9211904	0.957551	1191575	0.1294	K. pneumoniae	0.001777	BALF	Postive	3rd	K. pneumoniae
3	Male	38	BALF	Positive	13494749	12855872	0.952657	2343167	0.1823	A. baumannii complex	8e-06	BALF	Negative	3rd	A. baumannii
4	Male	69	BALF	Positive	14458810	13477668	0.932142	272330	0.0202	S. pneumoniae	0.001367	BALF	Negative	4th	K. pneumoniae
5	Male	57	BALF	Positive	22368317	21685433	0.969471	334149	0.0154	P. aeruginosa	0.000241	BALF	Negative	5th	P. aeruginosa
6	Male	66	BALF	Positive	17391570	16846274	0.968646	1123360	0.0667	E. cloacae complex E. faecium	0.1182% 0.0468%	BALF	Negative	5th	Unknow
7	Male	61	BALF	Positive	9893769	9493961	0.95959	1167605	0.123	K. pneumoniae	0.001904	BALF	Negative	5th	K. pneumoniae
8	Male	57	BALF	Positive	13195880	12838798	0.97294	526861	0.041	A. baumannii complex	0.008717	BALF	Postive	5th	A. baumannii
9	Male	70	BALF	Negative	57857292	56100825	0.969641	386636	0.0069	-	-	BALF	Negative	6th	A. fumigatus
10	Male	58	BALF	Positive	5156576	4992722	0.968224	343078	0.0687	H. parainfluenzae	0.000164	BALF	Negative	6th	Legionella
11	Male	67	BALF	Positive	16275449	15869281	0.975044	408180	0.0257	P. jirovecii	3e-06	BALF	Postive	8th	C. albicans
12	Male	38	BALF	Positive	13571727	13080904	0.963835	1288705	9.85%	K. pneumoniae	0.009623	BALF	Postive	8th	K. pneumoniae
13	Female	65	BALF	Positive	11799658	11498374	0.974467	401847	0.0349	A. baumannii complex	1e-05	BALF	Negative	8th	A. baumannii
14	Male	64	BALF	Positive	21278894	20380057	0.957759	11842433	0.5811	A. baumannii complex	4e-06	BALF	Negative	10th	E. faecium
15	Male	52	BALF	Positive	14151842	13381621	0.945575	382954	2.86 %	B. multivorans	0.004284	BALF	Postive	12th	A. fumigatus
16	Male	66	BALF	Positive	47023145	44471394	0.945734	6528248	0.1468	C. albicans	2e-06	BALF	Negative	13th	A. baumannii
17	Male	67	BALF	Positive	21549148	17780267	0.825103	3135530	0.1763	C. albicans	0.003728	BALF	Negative	14th	T. asahii
18	Male	69	BALF	Positive	15801791	14829897	0.938495	353620	0.0238	Candida	3.8e-05	BALF	Negative	15th	C. striatum
19	Female	50	BALF	Positive	7991579	7667581	0.959458	935740	0.122	A. baumannii complex	0.8715%	BALF	Negative	16th	C. glabrata
20	Male	67	BALF	Positive	25044714	24257053	0.96855	534655	0.022	K. pneumoniae	0.006253	BALF	Negative	16th	C. glabrata
21	Male	49	BALF	Negative	23908662	23257240	0.972754	430906	0.0185	-	-	BALF	Negative	18th	K. pneumoniae
22	Female	64	BALF	Positive	10824687	10478007	0.967973	1274961	0.1217	A. baumannii complex	3e-06	BALF	Negative	18th	C. tropicalis
23	Male	33	BALF	Positive	31228992	29810313	0.954572	2658952	0.0892	P. citrinum	1.8e-05	BALF	Negative	20th	E. cloacae
24	Male	62	BALF	Positive	30751136	13265508	0.431383	2667379	0.2011	E. cloacae complex	0.000107	BALF	Negative	20th	A. baumannii
25	Male	53	BALF	Positive	17878001	17462069	0.976735	825981	0.0473	C. albicans	0.001866	BALF	Negative	22th	E. cloacae
26	Female	46	BALF	Positive	9983445	9753443	0.976962	431568	0.0442	A. fumigatus	2e-06	BALF	Postive	25th	A. fumigatus
27	Male	61	BALF	Positive	38204183	37174211	0.97304	632278	0.017	Candida	5.2e-05	BALF	Negative	No	-
28	Male	54	BALF	Positive	17110140	15898067	0.929161	1190097	0.0749	A. ursingii	0.000652	BALF	Postive	No	-
29	Male	64	BALF	Positive	6791602	6535131	0.962237	5176398	0.7921	S. aureus	0.009997	BALF	Postive	No	-
30	Female	66	BALF	Positive	24668114	23492258	0.952333	16217190	0.6903	K. pneumoniae	0.0002%	BALF	Postive	No	-
31	Male	60	BALF	Positive	42150218	40753393	0.966861	2093128	0.0514	H. parainfluenzae	0.000195	BALF	Negative	No	-
32	Male	53	BALF	Negative	20735476	20102923	0.969494	278829	0.0139	-	-	BALF	Negative	No	-
33	Male	49	BALF	Positive	27479598	25163799	0.915727	846961	0.0337	C. albicans	0.000307	BALF	Negative	No	-
34	Male	65	BALF	Positive	15985167	15696506	0.981942	681453	0.0434	S. maltophilia	0.000532	BALF	Negative	No	-
35	Male	59	BALF	Positive	18618325	18027115	0.968246	13644155	0.7569	P. aeruginosa	0.000624	BALF	Negative	No	-
36	Male	53	BALF	Positive	4249575	4071424	0.958078	695533	0.1708	H. parainfluenzae	0.000213	BALF	Negative	No	-
37	Male	48	BALF	Positive	13186301	12426987	0.942416	2697707	0.2171	C. albicans	9.4e-05	BALF	Negative	No	-
38	Male	60	BALF	Positive	12794467	12448123	0.97293	1972452	0.1585	H. parahaemolyticus	9.7e-05	BALF	Negative	No	-
